# Supplementary material for: Novel Roles of the Greatwall Kinase Rim15 in Yeast Oxidative Stress Tolerance through Mediating Antioxidant Systems and Transcriptional Regulation
Source: Antioxidants (Basel). 2024 Feb 21;13(3):260. doi: 10.3390/antiox13030260 (PMC10967648; doi:10.3390/antiox13030260)
Supplement: Supplementary file 1 [file antioxidants-13-00260-s001.zip]

Archive with 1 entries (1 files):
- antioxidants-2849957-supplementary.pdf
